# Supplementary material for: Paracrine Signaling from a Three-Dimensional Model of Bladder Carcinoma and from Normal Bladder Switch the Phenotype of Stromal Fibroblasts
Source: Cancers (Basel). 2021 Jun 14;13(12):2972. doi: 10.3390/cancers13122972 (PMC8231763; doi:10.3390/cancers13122972)
Supplement: Supplementary file 1 [file cancers-13-02972-s001.zip]

Archive with 1 entries (1 files):
- cancers-1230150-supplementary.pdf
